# Supplementary material for: Ex vivo prime editing of patient haematopoietic stem cells rescues sickle-cell disease phenotypes after engraftment in mice
Source: Nat Biomed Eng. 2023 Apr 17;7(5):616–28. doi: 10.1038/s41551-023-01026-0 (PMC10195679; doi:10.1038/s41551-023-01026-0)
Supplement: Source Data for Figs. 1–5 and Extended Data Figs. 1–4 — Source data. [file 41551_2023_1026_MOESM3_ESM.xlsx]

## Sheet: Figure 1
Figure 1c	PE3 intended edit			PE3 indels			PE3max intended edit						PE3max indels
DNMT1 +5 G>T	11.631	23.0583		3.75	6.23345		51.4577	62.4438					11.5483	16.6388
HEK3 +1 T>A	10.9977	13.4271	5.0716	2.86467	3.19693	1.96137	24.6101	27.2235	11.3072				5.63007	5.93915	3.2187
RUNX1 +5 G>T	59.2834	61.7161	46.684	0.781759	0.47821	1.45968	79.5085	83.2682	75.8234	80.8312	85.0202	83.3315	0.921541	0.935465	2.60092	1.16012	1.91174	1.53286
RNF2 +1-15 del	3.77737	7.11462	2.50707	0.832562	1.80061	0.239505	9.47262	22.3587					3.16979	7.75874
Figure 1d	PE2max intended edit			PE2max indels			PE4max intended edit			PE4max indels
DNMT1 +5 G>T	2.15573	2.4065	2.70608	0.22564	0.268279	0.517953	1.52386	2.10508	4.71456	0.206095	0.214075	0.298273
HEK3 +1 T>A	2.34802	3.21901	5.29271	0.431663	0.540333	0.628487	2.35059	3.60427	6.50112	0.435295	0.547741	0.775036
Figure 1e	PE3max intended edit			PE3max indels			PE5max intended edit			PE5max indels
DNMT1 +5 G>T	26.186	29.8805	22.6279	6.60336	7.80717	6.91326	25.1127	24.3112	20.4482	4.67896	4.0471	3.03377
HEK3 +1 T>A	20.3332	20.1468	22.0105	5.24184	5.09953	6.92326	17.3871	17.9573	22.4908	3.9229	3.22424	4.31517
RNF2 +1-15 del	17.5897	21.9865	23.6819	3.15682	4.84917	4.51073	15.4018	14.6053	20.4063	2.61341	2.65424	3.59786
HBB +5 G >A	18.4068	18.4243	16.6857	3.26279	3.32417	3.21599	18.0047	15.2307	22.926	2.45211	2.42411	2.73291

## Sheet: Figure 2
Figure 2a	+5 G>A editing			Indels
NG1	23.8198	24.9058	31.7091	5.32486	4.64915	8.67243
NG2	13.7397	14.4201	20.1763	0.677355	0.650636	0.93427
NG3	33.0376	32.3361	31.4175	14.0956	10.6443	11.9002
NG4	12.1191	10.5078	18.5333	1.92941	1.49763	2.64103
Figure 2d	+5 G>A editing			Indels
Standard	23.8198	24.9058	21.324	5.32486	4.64915	3.70508
Standard + Rnasin	4.92139	4.61128	13.5232	1.32547	1.09566	3.94305
2x guide RNAs	36.7023	26.4534	38.5448	7.82235	6.3776	9.61211
2.5x PEmax mRNA	15.2585	25.1462	17.5794	3.46147	4.25697	4.00241
2x guide RNAs + 2x Pemax mRNA	27.3325	9.2199	34.0555	5.5033	7.2664	8.84102
2xPE3max	34.4419	38.7028	34.5081	7.59538	5.02136	7.51903
3xPE3max	50.8792	52.0663	36.2357	7.21458	7.32936	8.7473
4xPE3max	17.1059	22.3416	8.14116	2.55673	3.63864	2.39548
Figure 2e	PE3max +5 G>A editing			2xPE3max +5 G>A editing			Indels
NG1	36.4957	37.7747	21.324				6.33419	8.62171	3.70508
2xPE3max NG1				52.2407	50.8725	35.2171	7.81885	8.956	5.46287
2xPE3max NG2				37.7322	42.352	21.5499	0.382514	1.02403	0.434279
2xPE3max NG3				45.8586	46.338	36.8629	21.4852	27.6131	11.8026
Figure 2f	+4 T>A editing				Indels
Day 3	14.8888	23.189	39.8149	28.067	2.52396	3.66849	5.40514	3.95738
Day 6	18.7069	22.564	41.8929	24.7962	3.51393	4.35701	7.24593	3.30003

## Sheet: Figure 3
Figure 2b	Human cells (hCD45+) (%)
Untreated	96.4359	96.1695	95.3006	93.5404	95.874	98.5328	99.3102	99.2262	98.0829	96.4686	98.1437	96.452	94.0661
PE3max-treated	97.6284	94.5947	96.2833	96.5961	97.5355	98.8487	98.0215	98.9266	98.452	98.1647	99.1487	98.2539	97.6836	95.2763	99.6876
Figure 2c	T cells					Myeloid cells					B cells
Donor 1 Untreated	3.51	3.29	3.42	3.39	2.68	43.99	46.75	50.49	47.99	44.24	52.5	49.96	46.09	48.62	53.09
Donor 1 Treated	2.63	3.63	3.91	3.18	2.61	44.48	45.92	45.5	43.83	39.67	52.89	50.45	50.59	52.99	57.72
Donor 2 Untreated	6.9	4.02	3.23			67.74	79.1	78.62			25.36	16.88	18.15
Donor 2 Treated	4.86	5.4	5.94	3.99		66.77	70.1	64.8	64.14		28.37	24.5	29.26	31.87
Donor 3 Untreated	6.52	5.9	7.69			73.04	65.49	52.98			20.45	28.61	39.33
Donor 3 Treated	6.99	7.58	6.79	8.79		69.28	79.13	75.02	68.91		23.73	13.29	18.19	22.3
Donor 4 Untreated	10.67	10.39				46.09	46.01				43.24	43.6
Donor 4 Treated	9.02	4.95				48.29	38.28				42.69	56.77
Figure 2d	Human erythroid cells (%)
Untreated	7.81	5.8	7.24	6.57	5.84	6.11	19.8	16.7	15.9	17.3	6.71	10.5	13.3
PE3max-treated	7.91	11.1	6.72	10.2	10.8	5.82	1.77	15.4	6.91	9.41	9.06	14.5	21	11	15.2
Figure 2e	Input editing	Total bone marrow					Erythroid cells				HSPCs				Myeloid cells				B cells
Donor 1	14.8888	9.96256	11.6132	11.8607	14.8577	10.8648	12.1542	10.6418	11.1496	12.0492	10.9672	10.9238	15.3898	13.7603	14.4734	11.126	14.2785	11.8493	11.2479	12.4749	17.0558	10.8382
Donor 2	23.189	25.7753	19.8282	24.1286	21.0465		21.912	23.2076	19.9813	15.6146	21.1628	20.2413	23.7575	24.0736	25.3774	19.2845	27.8394	19.419	25.7817	20.1292	20.8828	22.639
Donor 3	41.0001	39.1649	38.5772	39.7688	42.0114	41.8892	40.3561	42.3835	43.7662	40.8999	33.809	38.0208	38.7152	39.6783	38.0845	40.6861	40.028	44.5762	36.8956	38.7748	40.2993	45.4792
Donor 4	28.067	44.8742	35.7694				41.5593	32.2531			46.8835	34.28			47.4782	31.4996			42.6992	34.7996
Figure 2f	Biallelic editing	Monoallelic editing	Unedited	Indels only
Donor 1	1.68067	19.3277	75.6303	3.36134
Donor 2	6.31579	21.0526	70.5263	2.10526
Donor 3	18.3333	46.6667	35	0
Donor 4	23.3333	28.3333	40	8.33333

## Sheet: Figure 4
Figure 4a	βA					βS					γ					δ
Donor 1 Untreated	0	0	0	0	0	90.914	94.1836	91.8913	95.9512	94.6941	2.41188	0	2.94382	0	0	6.67409	5.8164	5.16488	4.04877	5.30592
Donor 1 Treated	13.6339	11.3721	11.7476	10.7166	13.1998	81.4074	82.0872	82.5845	85.0823	80.8799	0	1.07962	0	0	0	4.9587	5.46111	5.66795	4.20101	5.92034
Donor 2 Untreated	0	0	0			94.4228	94.8351	94.7854			0.812977	0	0			4.76425	5.16494	5.21461
Donor 2 Treated	33.855	26.4835	33.6118	24.1499		60.3856	66.954	59.7064	69.2349		0	0	0	0		5.75946	6.56251	6.6818	6.61528
Donor 3 Untreated	0	0	0			94.1333	96.0007	96.1155			1.11254	0	0			4.75415	3.99928	3.8845
Donor 3 Treated	45.6279	46.2025	45.8538	41.2311		48.9443	48.0988	48.623	53.3399		0	0	0	0		5.42788	5.69868	5.52326	5.42897
Donor 4 Untreated	0	0				90.5253	90.89				3.68052	4.75945				5.79423	4.35054
Donor 4 Treated	44.9226	41.801				48.5854	49.4303				0	3.60275				6.49203	5.16589
Figure 4c	Untreated						PE3max-treated
Donor 1	58.0071	53.5826	60.0962	54.717	61.039	59.2437	51.5464	46.6063	47.1264	51.4124	46.3687	53.8462
Donor 2	64.2045	54.6875	63.7037	61.2613	58.1967	57.3034	44.1441	38.0645	35.9223	41.1111	41.3043	39.5349
Donor 3	60.8187	62.3188	60.9589	61.9835	68.932	66.3717	24.5098	26.4706	30.8824	27.0588	30.3571	33.9286
Donor 4	75.188	65.2174	71.3287	72.6496	69.7674	69.7368	31.1828	23.0769	34	20	27.7778	30.3704

## Sheet: Figure 5
Figure 5a	PE3max-treated				Untreated
Peg OT01	0.0189525	0.0110178	0.0161655	0.0122656	0.0173187	0.0154017	0.0193005	0.0114419
Peg OT02	0.0573252	0.0358536	0.0436211	0.0562477	0.0484412	0.0405627	0.0305157	0.0639932
Peg OT03	0.0154512	0.0104275	0.0103622	0.0221239	0.0209893	0.0373214	0.00672948	0.00810045
Peg OT04	0.0225989	0	0	0	0	0	0.0694444	0.0533333
Peg OT05	0.0403862	0.00814266	0.0487198	0.040715	0.0164258	0.0429	0.0157183	0.0175603
Peg OT06	0.0399202	0	0.156495	0.0839278	0	0	0	0.128535
Peg OT07	0.0381203	0.0186359	0.0503609	0.0583027	0.0360425	0.0275993	0.0282739	0.0188094
Peg OT08	0.0247586	0.0346831	0.0156356	0.0553744	0.0339213	0.0466554	0.0303559	0.0516742
Peg OT09	0.0198531	0.0176929	0.0284252	0.0192219	0.0758661	0.0142898	0.0288164	0
Peg OT10	0.183486	0.281426	0.0845309	0.224486	0.0753012	0.0881057	0.289855	0.357782
Peg OT11	0.634166	0.532569	0.68268	0.772532	0.251651	0.590501	0.735294	0.324197
Peg OT12	0.00986388	0.0259	0.00977708	0.00608384	0.0255754	0.0828844	0.0190006	0.0208877
Peg OT13	0	0.0208203	0.0135318	0	0	0.0269505	0.0298507	0
Peg OT14	0.0449843	0	0	0.17234	0.0998004	0	0	0
Peg OT15	0.0189959	0.0216018	0.031824	0.0138833	0.017903	0.0158957	0.0138012	0.0323383
Peg OT16	0.0192567	0	0.019861	0.0168435	0	0	0.0271813	0
Peg OT17	0.118713	0.0479693	0.056672	0.100286	0.182181	0.0788753	0.0646482	0.0448316
Peg OT18	0.0331149	0.060677	0.0445551	0.0244182	0.0455645	0.0348181	0.0258331	0.0220902
Peg OT19	0.17741	0	0.168011	0.0455063	0.339943	0.0742391	0.071736	0
Peg OT20	0.0788177	0.0603258	0.0862714	0.0708061	0.0410779	0.107709	0.0390533	0.116885
Peg OT21	0.0804764	0.0428908	0.0608791	0.0738371	0.0955657	0.052283	0.0629063	0.0316857
Peg OT22	0.0271602	0.0259179	0.0738662	0.0263586	0.029244	0.0495716	0.0295989	0.0380314
Peg OT23	0.0929512	0.0756644	0.188285	0.211921	0.0804922	0.068929	0.0747943	0.0484262
Peg OT24	0.00485991	0.00466483	0.00479375	0.00244415	0.0264874	0.0196102	0.0179244	0.0102267
Peg OT25	0.0710766	0.049634	0.0722311	0.125541	0.0813752	0.033929	0.0406835	0.318376
Peg OT26	0.0381446	0.0633955	0.0180946	0.0421621	0	0.0282566	0.0603209	0.0460337
Peg OT27	0.156935	0.0366133	0.0356236	0.0342818	0.0748452	0.0258264	0.0652486	0
Peg OT28	0.0529829	0.0219322	0.0610708	0.040783	0.0773262	0.0764201	0.0174383	0.0491159
Peg OT29	0.0194039	0	0.0149633	0.0215685	0.0253357	0.0111957	0.00617627	0.0132723
Peg OT30	0.00519588	0.0109818	0.0125581	0.0116299	0.0081314	0.00717051	0.0195529	0.00973805
Peg OT31	0.0479365	0.0315856	0.0290346	0.06201	0.0131917	0.0182299	0.0394011	0.0619886
Peg OT32	0.166094	0.133511	0.173241	0.0614062	0.156358	0.177111	0.0821089	0.10989
Peg OT33	0.0178057	0	0.0207883	0.00593032	0	0.00629842	0.0185506	0.00557973
Peg OT34	0.0176707	0.0286478	0.0176395	0.0186873	0.0248235	0.00556653	0.0209705	0.0276541
Peg OT35	0.112994	0	0	0	0.0913242	0.0791766	0.31185	0
Peg OT36	0.335089	0	0.306122	0.410509	0.796813	0.573066	0	0.280112
Peg OT37	0.091893	0.110865	0.0915751	0.0522466	0.0741152	0.0590232	0.104167	0.0187793
Peg OT38	0	0	0	0	0	0	0	0
Peg OT39	0.106805	0.0976562	0.193736	0.0748167	0.0673401	0.0949968	0.163232	0.117832
Peg OT40	0.0127298	0.0175101	0.0153378	0.0248993	0.00921489	0.011561	0.0184706	0.00983961
Peg OT41	0.0889341	0.0536661	0.0286697	0.0989727	0.161851	0.064794	0.0562775	0.0523286
Peg OT42	0.0357409	0.0434334	0.0928802	0.0748923	0.0507915	0.0373362	0.0388542	0.0733339
Peg OT43	0.0404417	0.0749064	0.0688186	0.103505	0.0408293	0.0535925	0.0480673	0.0528617
Peg OT44	0.0606551	0.150807	0.0525624	0.0450687	0.110497	0.0551724	0.0568246	0.112069
Peg OT45	0.0607124	0.0797872	0.0500851	0.0271555	0.0509826	0.0765019	0.0194619	0.0685066
Peg OT46	0.0314954	0.0178463	0.0272777	0.0232672	0.0528653	0.021965	0.0279195	0.0143975
Peg OT47	0.0578035	0.0473317	0.0435035	0.028806	0.0272306	0.0404367	0.00928333	0.0202368
Peg OT48	0.0221419	0.0298686	0	0.0438174	0	0	0.0244499	0
Peg OT49	0	0.0001247	0.00012584	6.21e-05	5.84e-05	0	0.0002258	0.00015002
Peg OT50	0.0757311	0.127681	0.067353	0.0626602	0.0644019	0.0600841	0.0921999	0.0289687
SgPeg OT17	0.0859449	0.0768964	0.0861092	0.0683644	0.115129	0.0900146	0.091696	0.0756615
SgPeg OT24	0.0318878	0.217746	0.13541	0.0342349	0	0.132538	0.387097	0
SgPeg OT29	0.00927967	0.00397504	0.0832342	0	0.00661398	0.00247359	0	0.00337963
SgPeg OT31	0.170261	0.114351	0.174075	0.106636	0.0882094	0.120627	0.218916	0.091872
SgPeg OT32	0.130986	0.153022	0.194303	0.149854	0.12373	0.226256	0.150701	0.197508
SgPeg OT35	0.115764	0.0202607	0.152306	0.0960999	0.108826	0.100985	0.0745601	0.0478594
SgPeg OT36	0.0816127	0.0713929	0.0689454	0.102506	0.0648673	0.0891107	0.0717341	0.0312402
SgPeg OT40	0.00903138	0.00954927	0.0102025	0.00975991	0.0254243	0.0109655	0.0247739	0.0141493
SgPeg OT42	0.0893034	0.0426985	0.0252493	0.0381971	0.0864006	0.0231214	0.0138639	0.107109
SgPeg OT43	0.0103934	0.00938703	0.0110546	0.00533618	0.00714235	0.00678058	0.0283527	0.0131839
SgPeg OT46	0.0357931	0	0.0192308	0.0197148	0	0.0365738	0.03256	0.0247178
SgPeg OT48	0.0901747	0.0611995	0.0718972	0.0386299	0.0625107	0.10553	0.108186	0.0861152
SgPeg OT50	0.0347439	0.0498504	0.0111503	0.020189	0.0286008	0.0142383	0.00642261	0.0433135
Figure 5b	PE3max-treated				Untreated
Peg OT08	0.103981	0.138732	0.0469068	0.203039	0.118725	0.0991369	0.0531229	0.217032
Peg OT19	0.157698	0.469043	0.100806	0.455063	0.0566572	0.148478	0.789096	0.473261
Peg OT49	0.0745638	0.0872927	0.0440446	0.0806652	0.0467372	0.0295486	0.0301069	0.0525053
SgPeg OT35	0.271794	0.114811	0.137801	0.14415	0.119708	0.3282	0.188886	0.217543
Figure 5c	PE3max-treated				Untreated
Nick OT01	0.0343063	0.0242204	0.0376754	0.0322612	0.0556936	0.0205297	0.0706797	0.0167043
Nick OT02	0.0218923	0.0496648	0.0392619	0.0188838	0.0524886	0.0152161	0.0300235	0.017029
Nick OT03	0.0188537	0	0	0.0253936	0	0.0236714	0.0155497	0.0253872
Nick OT04	0.0459137	0.0463213	0.0248341	0.0302467	0.0213915	0.0516837	0.0319829	0.0534645
Nick OT05	0.0511873	0.0925402	0.0842981	0.0646394	0.0595083	0.093187	0.105876	0.082606
Nick OT06	0.0229489	0	0.0264201	0	0.0508906	0.0812788	0.0343407	0.129345
Nick OT07	0.0120835	0.0317427	0.0091352	0.0398053	0.0236044	0.00961384	0.00813901	0.0131067
Nick OT08	0.0258365	0.041065	0.0231688	0.0162506	0.0805191	0.0274424	0.0585064	0.0506586
Nick OT09	0.00329337	0.00443203	0.0171456	0.0102817	0.0130276	0.00694589	0.0118385	0.00516849
Nick OT10	0	0.00815794	0	0.00881951	0.00662032	0.0053651	0	0
Nick OT11	0.10415	0.0611354	0.0489796	0.0816136	0.113629	0.0274379	0.07769	0.0231054
Nick OT12	0.0661142	0.044225	0.0495339	0.0277393	0.0700949	0.0187652	0.0468227	0.0440214
Nick OT13	0.0601443	0.042508	0.0321681	0.0698737	0.0618812	0.034823	0.0382775	0.0338249
Nick OT14	0.00492999	0	0.0144844	0	0	0	0	0
Nick OT15	0	0	0.0907853	0.0376932	0.0583431	0.0779423	0	0.0682594
Nick OT16	0.0233842	0.059312	0.024817	0.031366	0.0772052	0.031736	0	0.0183201
Nick OT17	0.0620508	0.0416971	0.0371885	0.0361272	0.00735565	0.0373592	0.0308713	0.00732923
Nick OT18	0	0.0145201	0	0.0954958	0	0	0	0.00906618
Nick OT19	0	0	0	0	0	0	0	0
Nick OT20	0.695786	1.01518	0.748316	1.19481	0.0755524	0.0594938	0.103526	0.0563063
Nick OT21	0.0470662	0	0.0521467	0.0157953	0.060241	0.01731	0.018474	0.00864902
Nick OT23	0.0781657	0.0461042	0.0490076	0.10772	0.146897	0.037679	0.156433	0.129166
Nick OT24	0.0511051	0.023855	0.0562509	0.0133618	0.0338696	0.0258532	0.030525	0
Nick OT25	0.0272109	0.0704722	0	0	0	0	0.118273	0
Nick OT26	0.0333313	0.048646	0.020666	0.0282592	0.0453052	0.0460047	0.0818096	0.0504495
Nick OT28	0.073616	0	0	0.0174216	0	0.0223564	0.0228363	0
Nick OT29	0.142739	0.0353763	0.0112708	0.0858185	0.0794339	0.0308585	0.0528471	0.0989446
Nick OT30	0.0270307	0	0.0314985	0.0145381	0.00994926	0	0.0236855	0.0164541
Nick OT31	0.0771462	0.137877	0.0953188	0.140522	0.0940131	0.144659	0.101519	0.11416
Nick OT33	0	0.0829531	0.0141603	0.00758553	0.0175101	0	0.0370782	0.0292697
Nick OT34	0.0461293	0.0159071	0.0360685	0.0207995	0.0234632	0.0196319	0.0288467	0.011892
Nick OT35	0	0	0	0.00367309	0	0	0	0.00460702
Nick OT36	0.0654703	0.0344116	0.105692	0.0657333	0.0364621	0.106762	0.0358368	0.0604429
Nick OT37	0	0	0	0.00196202	0	0	0.00229875	0
Nick OT38	0.0066024	0	0.02759	0	0	0	0	0
Nick OT39	0.0604732	0.158639	0.127084	0.0633943	0.0994255	0.0771605	0.0540073	0.0106689
Nick OT40	0	0	0	0	0	0	0	0
Nick OT41	0.0126483	0.022106	0.0128456	0.00694223	0.0133774	0.0142482	0.0243875	0.00985902
Nick OT42	0	0	0	0	0	0	0	0
Nick OT43	0.0341705	0	0.117123	0.262763	0.101592	0	0.0701016	0.151378
Nick OT44	0.0357638	0.0384874	0.022119	0.0429208	0.00694107	0.0386349	0.0126654	0.027465
Nick OT45	0.0606551	0.0416291	0.0637683	0.0324289	0.0516316	0.0555912	0.0277945	0.0747427
Nick OT46	0.186078	0.093301	0.104444	0.0965624	0.116656	0.0864584	0.0976443	0.0503651
Nick OT47	0.0265399	0.0248472	0.0275429	0.0150629	0.00781067	0.0212514	0.0205093	0.0312348
Nick OT48	0.0650957	0.021631	0	0.0071664	0.0371058	0.0152138	0	0.0394555
Nick OT49	0.0161421	0.0295946	0.0167084	0.0319898	0.0488043	0.0790358	0.0205888	0.0232775
Nick OT50	0.0443918	0.157682	0.0480359	0.0939664	0.0337336	0.0597242	0.0450016	0.10355
Nick OT51	0.0944005	0.142567	0.126819	0.100793	0.115442	0.10552	0.172423	0.0945932
Nick OT52	0.0139723	0.0132118	0.0083723	0.00783004	0.0178495	0.0140958	0.0130204	0.0160514

## Sheet: ED Figure 1
ED Figure 1b	+5 G>A editing			Indels
PE3 mRNA + pegRNA	6.57386	5.00932	2.36923	2.1342	1.45204	0.777529
PE3 mRNA + epegRNA	2.28302	4.82276	3.46071	0.0636251	0.114449	0.0901226
PE5 mRNA + pegRNA	2.37804	1.29953	0.894715	0.610799	0.380015	0.259291
PE5 mRNA + epegRNA	1.80933	2.91768	2.61411	0.0672495	0.0693115	0.019245
PE3 + non-targeting siRNAs + pegRNA	7.55599	4.30034	1.84417	0.856397	0.73695	0.351434
PE3 + MLH1-targeting siRNAs + pegRNA	5.58156	3.07773	1.81539	0.667345	0.480418	0.290687
ED Figure 1d	+5 G>A editing		Indels
No UUU	24.0005	30.1547	5.21917	6.71936
Modified UUU	31.5986	42.729	7.04363	10.6623
ED Figure 1e	Viability %					Recovery %
Standard	91.6	92.5	89.6	91.2		18.47	1.2	22.52	50.76
Standard + RNasin	99.6	97.6	96.5			89.77	12.77	61.2
2x Guides	73	32.5	96.2			20.8	1.2	81.11
2.5x PEmax mRNA	51.6	49.3	93.1			9.43	1.54	44.79
2x Guides + 2x PEmax mRNA	60.1	12.1	92.3			15.34	0.18	53.03
2xPE3max	78	85.2	97.3	87.1	86.9	17.73	63.41	12.1	24.29	64.89
3xPE3max	68.5	66.5	76.1			5.62	14.29	33.33
4xPE3max	18	10	21.8			0.6	0.42	0.62
Mock electroporated	98.1	98.9				51.09	64.67
Untreated	97.6	97.8	98.6	97.5		100	100	100	100
ED Figure 1f	Day 3 +4 T>A editing				Day 3 +5 G>A editing				Day 3 indels				Day 6 +4 T>A editing				Day 6 +5 G>A editing				Day 6 indels
Treated SCD cells	14.8888	23.189	39.8149	28.067	14.88	23.158	39.5491	28.2395	2.52396	3.66849	5.40514	3.95738	18.7069	22.564	41.8929	24.7962	18.6813	22.5112	41.9085	24.8882	3.51393	4.35701	7.24593	3.30003
Treated healthy donor cells					38.8116	26.8221	45.6994		8.42153	5.60208	8.27852						44.984	29.3645	45.5787		9.23323	6.47928	10.8139

## Sheet: ED Figure 2
ED Figure 2b	HBBA/HBBnull	HBBA/HBBin-frame allele	HBBS/HBBnull	HBBS/HBBin-frame allele
% frequency across 4% of cones with indels	18.75	25	18.75	37.5

## Sheet: ED Figure 3
ED Figure 3c	βA	βS	γ	δ
Donor 1 Untreated	0	87.6572	10.1361	2.2067
Donor 1 Treated	29.6767	55.5146	13.0992	1.70941
Donor 2 Untreated	0.727784	88.3082	8.75233	2.21172
Donor 2 Treated	28.3803	55.8652	13.8613	1.89318
Donor 3 Untreated	0	80.5854	17.5483	1.86627
Donor 3 Treated	42.933	39.0918	16.7098	1.26548
Donor 4 Untreated	1.21914	75.5634	21.7517	1.46574
Donor 4 Treated	42.6376	32.9197	23.0817	1.3609
ED Figure 3d		Band3-/CD49d+				Band3+/CD49d+				Band3+/CD49d-				Band3-/CD49d-
Day 8	Untreated	46.7	54.4	60	52.2	38.9	40.2	27.2	22.8	14	5.34	12.5	23.9	0.4	0.046	0.22	1.16
	PE3max-treated	48.6	60.3	70.9	66.7	44.4	35.5	20.3	21.1	5.9	3.79	8.35	11.6	1.05	0.32	0.52	0.57
	Healthy donor	72.1				20.9				6.71				0.32
Day 13	Untreated	18.3	16.3	40.9	26.8	72.2	76.4	52	63.2	9.32	7.03	7.07	9.75	0.12	0.22	0.067	0.21
	PE3max-treated	21.9	16	39.8	21.1	65.7	78.2	53	62.6	12.1	5.5	7.17	15.9	0.29	0.32	0.043	0.3
	Healthy donor	28.9				57.4				13.2				0.48
Day 18	Untreated	19.3	19.1	25.5	19.3	60.7	67	58.7	56.8	18.9	13.4	14.3	22.9	1.09	0.54	1.51	1.05
	PE3max-treated	13.6	19.1	15.5	14.7	59.5	70.3	62.1	48.9	25.9	10.1	21	34	1.03	0.49	1.31	2.35
	Healthy donor	24.9				52.8				20.8				1.41
Day 21	Untreated	0.33	1.38	1.95	0.56	3.75	9.7	5.75	6.24	95.7	88.7	91.9	92.9	0.25	0.24	0.44	0.28
	PE3max-treated	0.61	0.91	1.4	0.6	4.45	8.83	7.03	4	94.4	90.1	91.2	95	0.52	0.13	0.38	0.42
	Healthy donor	0.9				9.14				88.8				1.18
ED Figure 3e	Enucleation (%)
Untreated	42.7	58.7	34.4	15.4
PE3max-treated	42.3	53.8	34.5	21.2
Healthy donor	33.1

## Sheet: ED Figure 4
ED Figure 4b	% deletions (number of deletion events per 100 genomes)
NG1	0.47619	1.02222	0.535714
NG2	0	0	0
Untreated	0	0	0
